# Supplementary material for: 3-Hy­droxy­methyl-1-(4-meth­oxy­phen­yl)imidazolidine-2,4-dione
Source: Acta Crystallogr Sect E Struct Rep Online. 2010 Jul 14;66(Pt 8):o2027. doi: 10.1107/S1600536810026838 (PMC3007295; doi:10.1107/S1600536810026838)
Supplement: Supplementary file 2 [file e-66-o2027-Isup2.hkl]

# 
# h,k,l, Fc-squared, Fo-squared, sigma(Fo-squared) and status flag 
# 
data_I
_shelx_title ' R90702F1 in P2(1)/c' 
_shelx_refln_list_code          4 
_shelx_F_calc_maximum       98.29 
_exptl_crystal_F_000       496.00 
_reflns_d_resolution_high  0.8403 
 
loop_ 
 _symmetry_equiv_pos_as_xyz 
 'x, y, z' 
 '-x, y+1/2, -z+1/2' 
 '-x, -y, -z' 
 'x, -y-1/2, z-1/2' 
 
_cell_length_a    21.2795 
_cell_length_b     6.3309 
_cell_length_c     7.8813 
_cell_angle_alpha  90.000 
_cell_angle_beta  100.520 
_cell_angle_gamma  90.000 
 
_shelx_F_squared_multiplier     1.000 
 
loop_ 
 _refln_index_h 
 _refln_index_k 
 _refln_index_l 
 _refln_F_squared_calc 
 _refln_F_squared_meas 
 _refln_F_squared_sigma 
 _refln_observed_status 
   2   0   0     1092.40      868.43     18.93 o 
   3   0   0     1412.77     1191.43     14.90 o 
   5   0   0     1798.13     1571.56     22.67 o 
   6   0   0      250.34      240.99      6.72 o 
   7   0   0     2637.27     2429.98     30.65 o 
   8   0   0     5503.57     5066.33     99.98 o 
   9   0   0     1471.22     1442.23     18.58 o 
  10   0   0       31.75       31.58      3.20 o 
  11   0   0     6650.38     5791.07    355.92 o 
  12   0   0      218.06      253.76      9.19 o 
  13   0   0      217.70      260.08      8.73 o 
  14   0   0      319.99      346.87     10.53 o 
  15   0   0        0.04        0.87      1.76 o 
  17   0   0     1037.16     1063.52     28.84 o 
  18   0   0      129.11      122.87      7.15 o 
  19   0   0       52.02       61.20      5.21 o 
  20   0   0       98.96      104.43      6.98 o 
  21   0   0      337.37      341.93     30.38 o 
  22   0   0     1004.94      941.24     28.53 o 
  24   0   0       41.97       54.34     11.51 o 
   1   1   0      968.42      850.15      7.60 o 
   2   1   0     4361.60     3856.53     84.28 o 
   3   1   0      502.41      449.71      7.28 o 
   4   1   0      176.29      146.10      2.03 o 
   5   1   0      914.29      834.88     11.52 o 
   6   1   0      216.77      188.81      2.61 o 
   7   1   0      249.57      253.23      4.21 o 
   8   1   0      102.09       91.48      2.67 o 
   9   1   0      313.58      309.01      3.79 o 
  10   1   0      151.88      161.63      2.57 o 
  11   1   0      189.29      218.33      3.29 o 
  12   1   0      315.22      313.27      3.88 o 
  13   1   0       11.97       15.81      2.07 o 
  14   1   0      152.68      158.38      4.03 o 
  15   1   0      140.99      144.38      4.04 o 
  16   1   0       25.37       29.04      3.16 o 
  17   1   0        0.21        0.96      1.54 o 
  18   1   0       49.09       45.24      3.34 o 
  19   1   0       18.09       17.19      2.43 o 
  20   1   0       48.18       41.57      4.29 o 
  21   1   0        0.66        1.95      1.58 o 
  22   1   0       21.21       20.17      7.87 o 
  23   1   0        0.00        1.27      2.99 o 
  24   1   0       27.65       30.58      6.50 o 
   0   2   0      385.61      457.15      8.32 o 
   1   2   0     1751.01     1636.84     14.80 o 
   2   2   0      111.74      119.05      3.44 o 
   3   2   0      232.83      254.70      7.86 o 
   4   2   0       51.05       40.04      2.57 o 
   5   2   0      733.86      821.84     14.24 o 
   6   2   0     5059.10     4695.60     92.43 o 
   7   2   0      581.96      565.36     11.44 o 
   8   2   0      641.86      680.62     14.51 o 
   9   2   0        7.15        8.59      1.85 o 
  10   2   0       94.84       82.43      4.62 o 
  11   2   0      167.02      179.08      5.47 o 
  12   2   0      151.16      138.69      4.86 o 
  13   2   0        0.84        1.73      1.45 o 
  14   2   0       17.73       22.13      3.10 o 
  15   2   0      188.19      214.53      5.43 o 
  16   2   0      534.07      560.95     25.79 o 
  17   2   0     1708.16     1735.92     39.56 o 
  18   2   0       39.47       38.01      6.53 o 
  19   2   0        9.24        9.07      3.38 o 
  20   2   0       19.17       22.05      2.39 o 
  21   2   0        5.07        1.50      2.76 o 
  22   2   0        4.28        1.49      2.62 o 
  23   2   0       14.72       14.99      4.61 o 
  24   2   0       22.56       15.44      8.41 o 
   1   3   0        1.19        2.48      0.98 o 
   2   3   0        3.58        3.94      1.21 o 
   3   3   0     2190.90     2274.10     34.01 o 
   4   3   0       46.79       39.48      5.77 o 
   5   3   0        0.37        2.40      0.81 o 
   6   3   0      529.25      538.90      9.72 o 
   7   3   0      119.17      132.55     10.60 o 
   8   3   0      898.17      991.01     43.30 o 
   9   3   0       41.23       33.55      7.32 o 
  10   3   0       48.37       54.01      4.90 o 
  11   3   0      288.20      300.59     17.87 o 
  12   3   0       23.48       25.00      3.04 o 
  13   3   0       47.72       44.67      5.77 o 
  14   3   0      935.77      969.05     43.17 o 
  15   3   0      395.23      390.89     11.07 o 
  16   3   0      252.06      229.34      9.98 o 
  17   3   0       17.96       23.23      3.29 o 
  18   3   0       13.16        9.69      3.58 o 
  19   3   0      829.06      851.89     36.10 o 
  20   3   0       11.58       13.65      6.15 o 
  21   3   0       22.67       15.46      8.17 o 
  22   3   0       32.39       27.15     13.43 o 
   0   4   0      166.65      150.72      5.55 o 
   1   4   0        2.47        2.22      0.69 o 
   2   4   0       42.52       46.50      5.58 o 
   3   4   0      178.84      218.45      8.92 o 
   4   4   0       47.14       46.11      2.47 o 
   5   4   0      368.78      367.46     11.11 o 
   6   4   0       68.12       80.83      8.35 o 
   7   4   0       48.15       56.79      8.18 o 
   8   4   0      875.45      943.56     16.80 o 
   9   4   0      148.45      133.85      4.27 o 
  10   4   0       99.81      105.46      4.64 o 
  11   4   0       62.53       56.81      7.53 o 
  12   4   0        2.55        2.59      1.67 o 
  13   4   0       11.18       10.87      2.54 o 
  14   4   0      372.72      355.98     13.23 o 
  15   4   0        2.37        3.97      2.42 o 
  16   4   0       86.35       98.42      8.59 o 
  17   4   0       55.00       57.33      3.69 o 
  18   4   0        0.37        1.23      0.90 o 
  19   4   0       93.38       98.06      6.18 o 
  20   4   0       49.13       41.98      6.47 o 
  21   4   0        1.01        3.34      2.16 o 
   1   5   0      226.50      218.51      6.25 o 
   2   5   0      743.17      696.31     18.77 o 
   3   5   0     1012.47     1098.25     46.14 o 
   4   5   0      114.99      109.65      4.55 o 
   5   5   0       54.78       43.68      3.78 o 
   6   5   0        5.57        7.18      2.15 o 
   7   5   0       25.18       26.47      3.38 o 
   8   5   0      150.27      134.35      5.50 o 
   9   5   0      318.50      291.68     10.19 o 
  10   5   0       25.66       24.01      3.11 o 
  11   5   0       97.85       92.67      9.40 o 
  12   5   0       96.70       95.22      5.06 o 
  13   5   0      111.44      112.31      5.35 o 
  14   5   0       10.39        7.27      2.10 o 
  15   5   0        1.94        3.50      1.84 o 
  16   5   0        1.06        1.40      1.15 o 
  17   5   0        1.06        2.62      1.62 o 
  18   5   0        0.04        2.03      1.66 o 
   0   6   0       58.75       67.12      6.36 o 
   1   6   0        0.67        2.43      2.01 o 
   2   6   0        2.76        4.38      2.55 o 
   3   6   0      847.42      908.27     47.58 o 
   4   6   0       46.44      109.12     13.06 o 
   5   6   0      918.49      993.78     34.70 o 
   6   6   0      167.82      135.34     13.58 o 
   7   6   0       16.86       23.88      4.49 o 
   8   6   0      382.80      364.11     14.04 o 
   9   6   0       56.30       65.31      5.34 o 
  10   6   0       30.80       24.75      4.15 o 
  11   6   0       12.54       15.31      3.06 o 
  12   6   0       40.79       41.57      3.49 o 
  13   6   0        0.00        0.68      0.93 o 
  14   6   0       75.68       66.40      4.68 o 
  15   6   0       34.41       33.23      3.63 o 
   1   7   0       21.07       21.07      7.68 o 
   2   7   0       59.83       57.44      5.96 o 
   3   7   0        0.12        1.46      1.79 o 
   4   7   0       59.61       43.01     11.26 o 
   5   7   0      127.71      122.82      8.01 o 
   6   7   0       32.25       18.25      6.39 o 
   7   7   0        0.00        2.56      2.48 o 
   8   7   0        7.37        9.07      3.35 o 
   9   7   0        0.38        2.01      2.29 o 
 -25   1   1       20.80       14.34      7.69 o 
 -24   1   1      443.56      522.64     29.81 o 
 -23   1   1      174.16      166.92     10.15 o 
 -22   1   1       18.42       22.85      2.97 o 
 -21   1   1       78.97       88.49      8.90 o 
 -20   1   1      316.71      338.21      9.52 o 
 -19   1   1       25.84       26.37      2.60 o 
 -18   1   1       99.25      102.91      3.81 o 
 -17   1   1        0.00        0.66      0.93 o 
 -16   1   1      211.15      193.25      4.76 o 
 -15   1   1      113.81      130.58      4.94 o 
 -14   1   1      899.73      931.16     18.90 o 
 -13   1   1       10.53       23.73      2.97 o 
 -12   1   1       26.85       23.02      1.61 o 
 -11   1   1      210.08      215.11      4.45 o 
 -10   1   1        6.50       10.36      2.72 o 
  -9   1   1       31.99       30.15      1.33 o 
  -8   1   1      562.71      584.03      6.76 o 
  -7   1   1       29.58       25.66      0.73 o 
  -6   1   1        9.61       11.12      0.65 o 
  -5   1   1      421.10      455.16      8.77 o 
  -4   1   1      897.18      762.72      7.69 o 
  -3   1   1     2997.80     2667.86     20.43 o 
  -1   1   1      280.32      263.03      4.81 o 
   0   1   1     1231.04     1000.79     11.70 o 
   1   1   1        0.08        1.41      0.33 o 
   2   1   1     1425.05     1217.90     11.47 o 
   3   1   1        0.17        1.13      0.34 o 
   4   1   1       59.61       59.54      1.63 o 
   5   1   1     1872.89     1682.00     13.14 o 
   6   1   1     1068.63      980.79      9.23 o 
   7   1   1      171.93      150.72      2.21 o 
   8   1   1      161.99      164.78      5.24 o 
   9   1   1       55.35       66.19      1.58 o 
  10   1   1      703.32      763.55      7.97 o 
  11   1   1      633.70      652.75      8.05 o 
  12   1   1       48.50       54.78      2.49 o 
  13   1   1      497.42      505.17      9.27 o 
  14   1   1       20.04       20.76      2.32 o 
  15   1   1        8.38       10.98      2.10 o 
  16   1   1      830.88      856.18     16.40 o 
  17   1   1      498.91      526.04     13.01 o 
  18   1   1       48.17       42.68      5.09 o 
  19   1   1       84.13       79.65      5.26 o 
  20   1   1      566.95      560.35     29.23 o 
  21   1   1       82.07       75.65      4.52 o 
  22   1   1        0.61        1.09      1.63 o 
  23   1   1        2.99        6.90      2.44 o 
  24   1   1       27.10       29.04     14.66 o 
 -24   2   1        0.09        1.52      2.54 o 
 -23   2   1        0.85        1.51      2.56 o 
 -22   2   1       26.96       30.15      3.48 o 
 -21   2   1      292.93      285.24     12.98 o 
 -20   2   1      182.69      187.14      9.53 o 
 -19   2   1      242.98      239.98      8.27 o 
 -18   2   1       46.59       45.40      5.06 o 
 -17   2   1      469.60      467.01     12.21 o 
 -16   2   1      246.08      258.08      8.70 o 
 -15   2   1        8.26        6.73      3.90 o 
 -14   2   1       86.26       89.03      3.65 o 
 -13   2   1      867.18      912.52     21.20 o 
 -12   2   1     1069.75     1106.63     26.54 o 
 -11   2   1      585.14      627.17     28.90 o 
 -10   2   1      495.73      567.73     13.10 o 
  -9   2   1     1362.00     1281.44     29.77 o 
  -8   2   1      435.43      464.20      7.36 o 
  -7   2   1      165.16      131.02      2.59 o 
  -6   2   1      101.97       98.01      1.98 o 
  -5   2   1     2784.22     2706.16     38.20 o 
  -4   2   1      286.21      291.40      4.81 o 
  -3   2   1      237.23      218.49      7.32 o 
  -2   2   1       34.11       29.02      1.26 o 
  -1   2   1     1418.87     1281.34     21.03 o 
   0   2   1     1131.44     1007.29      9.98 o 
   1   2   1     1205.62     1133.56     18.06 o 
   2   2   1       20.28       23.54      0.74 o 
   3   2   1      935.67      888.59     11.86 o 
   4   2   1      392.00      389.44      7.18 o 
   5   2   1      848.74      822.44      8.42 o 
   6   2   1      502.94      520.91     24.18 o 
   7   2   1     1669.28     1675.66     33.50 o 
   8   2   1     1752.73     1821.49     33.56 o 
   9   2   1     1655.05     1772.46     16.04 o 
  10   2   1       51.22       62.10      2.75 o 
  11   2   1       31.31       31.35      2.11 o 
  12   2   1       49.23       53.15      4.04 o 
  13   2   1       71.95       61.70      3.21 o 
  14   2   1        0.16        0.58      0.74 o 
  15   2   1      213.68      205.32      5.40 o 
  16   2   1      266.44      253.45     11.32 o 
  17   2   1      766.85      764.55     29.75 o 
  18   2   1      189.89      199.20     14.20 o 
  19   2   1        4.61        1.74      3.03 o 
  20   2   1       42.11       43.39      4.01 o 
  21   2   1        0.02        2.59      2.07 o 
  22   2   1        1.73        1.91      1.86 o 
  23   2   1       38.39       31.17     14.89 o 
 -23   3   1        4.98        5.81      4.19 o 
 -22   3   1       95.89       90.64     10.25 o 
 -21   3   1      285.64      298.55     15.36 o 
 -20   3   1      268.93      290.54      6.58 o 
 -19   3   1      354.62      352.25     17.16 o 
 -18   3   1      173.42      175.04      8.93 o 
 -17   3   1      431.59      415.11     13.32 o 
 -16   3   1      138.45      151.03      7.84 o 
 -15   3   1        6.02        5.99      3.10 o 
 -14   3   1       37.27       37.56      2.80 o 
 -13   3   1      149.62      145.40      6.95 o 
 -12   3   1      198.87      192.35      6.24 o 
 -11   3   1       95.99      115.04      6.02 o 
 -10   3   1       80.74       99.75      8.61 o 
  -9   3   1       31.38       26.59      2.73 o 
  -8   3   1      295.31      316.94     16.72 o 
  -7   3   1      705.27      744.70      9.67 o 
  -6   3   1      956.39      993.87     25.49 o 
  -5   3   1      121.92      150.67      3.76 o 
  -4   3   1      669.89      642.16      9.47 o 
  -3   3   1        0.28        2.94      1.55 o 
  -2   3   1      378.01      423.96     14.40 o 
  -1   3   1      193.88      186.59      4.29 o 
   0   3   1       59.58       60.89      1.64 o 
   1   3   1      660.33      704.92      8.53 o 
   2   3   1       21.27       32.08      3.27 o 
   3   3   1      412.72      480.06      6.15 o 
   4   3   1      878.20      948.80     16.77 o 
   5   3   1       17.07       11.74      2.92 o 
   6   3   1      306.35      316.85      6.82 o 
   7   3   1      126.23      107.93      4.02 o 
   8   3   1        1.34        4.21      1.04 o 
   9   3   1        0.23        1.58      0.71 o 
  10   3   1       12.68       17.44      2.50 o 
  11   3   1        1.16        1.33      0.71 o 
  12   3   1      426.55      437.52      8.13 o 
  13   3   1      109.02      106.24      4.11 o 
  14   3   1      179.15      169.96      4.94 o 
  15   3   1      860.18      875.99     29.96 o 
  16   3   1      112.45      101.83      6.20 o 
  17   3   1      503.38      529.96     23.11 o 
  18   3   1       73.82       66.39      7.19 o 
  19   3   1        6.14        9.76      2.73 o 
  20   3   1       11.66       10.92      4.02 o 
  21   3   1       67.59       69.13      7.59 o 
  22   3   1       48.78       59.22      7.12 o 
 -21   4   1      314.54      298.63     25.49 o 
 -20   4   1      211.14      212.92     13.20 o 
 -19   4   1        2.12        4.50      2.77 o 
 -18   4   1       62.03       57.12      4.42 o 
 -17   4   1      273.31      250.49     13.85 o 
 -16   4   1       77.20       63.81      5.86 o 
 -15   4   1       37.73       35.93      3.36 o 
 -14   4   1       48.39       43.42      3.24 o 
 -13   4   1       39.79       38.88      2.78 o 
 -12   4   1      167.34      165.32      6.87 o 
 -11   4   1      101.53      113.35      5.50 o 
 -10   4   1        6.34       10.65      2.69 o 
  -9   4   1       28.10       31.92      2.71 o 
  -8   4   1      274.78      298.75      6.85 o 
  -7   4   1        1.54        1.63      1.39 o 
  -6   4   1       39.98       45.52      7.78 o 
  -5   4   1     1435.31     1504.56     26.70 o 
  -4   4   1      455.36      461.74      9.69 o 
  -3   4   1      282.56      305.38     13.39 o 
  -2   4   1       34.08       47.78      4.83 o 
  -1   4   1      303.05      307.23     11.78 o 
   0   4   1       41.69       34.56      4.74 o 
   1   4   1     1952.85     2029.56     37.53 o 
   2   4   1       74.81       74.31      7.19 o 
   3   4   1        0.95        1.30      0.99 o 
   4   4   1        0.16        0.67      0.82 o 
   5   4   1       37.84       34.69      3.15 o 
   6   4   1        0.08        1.66      1.12 o 
   7   4   1      108.02       93.83      5.18 o 
   8   4   1       17.85       18.22      2.90 o 
   9   4   1        6.85        5.93      1.20 o 
  10   4   1        2.25        1.32      0.98 o 
  11   4   1       97.35       98.41      3.58 o 
  12   4   1      158.70      145.37      7.05 o 
  13   4   1      615.29      567.05     17.96 o 
  14   4   1      152.00      137.25     12.70 o 
  15   4   1      222.22      264.82     11.00 o 
  16   4   1      110.18      115.97      5.93 o 
  17   4   1      228.63      204.84      6.62 o 
  18   4   1       28.07       26.74      7.51 o 
  19   4   1        0.44        2.08      1.55 o 
  20   4   1        7.91        4.87      2.09 o 
 -18   5   1        8.53        7.45      2.86 o 
 -17   5   1       58.67       59.00      9.31 o 
 -16   5   1       32.64       34.04      5.31 o 
 -15   5   1      230.56      239.28      6.58 o 
 -14   5   1      225.47      236.13     10.40 o 
 -13   5   1        1.50        3.71      2.65 o 
 -12   5   1       20.85       18.72      4.04 o 
 -11   5   1        0.47        1.67      2.02 o 
 -10   5   1      338.88      327.18     12.72 o 
  -9   5   1      236.04      229.44      9.40 o 
  -8   5   1       63.01       83.17      7.14 o 
  -7   5   1       77.92       76.24      5.74 o 
  -6   5   1      127.03      129.47      4.62 o 
  -5   5   1      141.42      142.80      3.76 o 
  -4   5   1       71.70       71.50      4.96 o 
  -3   5   1        5.11        4.88      1.65 o 
  -2   5   1       65.23       82.35      4.82 o 
  -1   5   1       91.14       90.99      5.75 o 
   0   5   1      927.34      917.73     18.04 o 
   1   5   1        1.73        2.82      1.86 o 
   2   5   1       58.14       56.45      2.91 o 
   3   5   1      320.63      336.10     18.98 o 
   4   5   1      122.06      168.87      8.36 o 
   5   5   1      131.19      135.48     10.49 o 
   6   5   1      560.88      532.26     14.46 o 
   7   5   1      293.79      312.24     12.35 o 
   8   5   1      388.64      378.94     31.52 o 
   9   5   1        8.20       19.03      5.65 o 
  10   5   1      218.17      246.24     16.16 o 
  11   5   1      581.91      608.54     21.12 o 
  12   5   1      152.85      136.81      7.54 o 
  13   5   1       26.88       27.42      3.70 o 
  14   5   1        0.66        1.66      1.22 o 
  15   5   1      178.94      189.95      8.03 o 
  16   5   1        0.55        1.59      1.81 o 
  17   5   1       20.04       17.84      5.32 o 
 -15   6   1        0.76        0.98      1.49 o 
 -14   6   1       14.50       15.00      3.48 o 
 -13   6   1       54.06       45.61      3.58 o 
 -12   6   1        2.27        2.38      1.63 o 
 -11   6   1       54.13       42.65      4.96 o 
 -10   6   1       53.15       56.20      3.87 o 
  -9   6   1       11.38       15.22      3.41 o 
  -8   6   1       97.67       78.14      7.82 o 
  -7   6   1      141.80      145.31      8.66 o 
  -6   6   1       51.47       59.74      7.04 o 
  -5   6   1      241.36      259.92     11.98 o 
  -4   6   1      284.46      301.82     13.24 o 
  -3   6   1       58.77       63.41      9.51 o 
  -2   6   1       11.73       11.84      3.09 o 
  -1   6   1       96.86       94.72      5.17 o 
   0   6   1      462.61      493.11     14.53 o 
   1   6   1       52.90       67.89     14.23 o 
   2   6   1        1.20        2.18      1.42 o 
   3   6   1       41.68       38.25      6.01 o 
   4   6   1      287.86      275.08     11.84 o 
   5   6   1       11.39        6.61      2.02 o 
   6   6   1       55.28       51.71      6.16 o 
   7   6   1       40.06       31.20      3.24 o 
   8   6   1       10.35        9.00      2.40 o 
   9   6   1       67.75       55.80      4.18 o 
  10   6   1       16.85       20.16      5.64 o 
  11   6   1        7.25        4.15      2.01 o 
  12   6   1       13.36       10.26      4.01 o 
  13   6   1        9.55       10.77      3.03 o 
  14   6   1        0.41        1.75      1.58 o 
  -9   7   1       50.96       48.88      5.57 o 
  -8   7   1      304.32      316.95     20.30 o 
  -7   7   1        1.05        3.80      2.99 o 
  -6   7   1        0.78        1.59      1.62 o 
  -5   7   1        0.00        2.33      1.86 o 
  -4   7   1       48.62       54.18      5.69 o 
  -3   7   1        2.67        3.84      2.82 o 
  -2   7   1      171.55      202.48      9.94 o 
  -1   7   1       54.99       51.53      8.44 o 
   0   7   1       59.65       49.99      7.88 o 
   1   7   1       16.88       21.84      5.62 o 
   2   7   1       22.63       22.70      9.37 o 
   3   7   1       26.09       22.22      8.31 o 
   4   7   1       66.96       82.38      6.44 o 
   5   7   1       40.03       36.49      6.84 o 
   6   7   1      127.92      120.28      9.08 o 
   7   7   1        1.51        2.95      1.88 o 
   8   7   1       14.56       15.88      4.08 o 
 -25   0   2      203.56      201.55     19.90 o 
 -24   0   2       10.72        7.80      5.49 o 
 -23   0   2        5.59        4.46      3.13 o 
 -22   0   2      413.29      405.71     21.99 o 
 -21   0   2      362.70      396.53     21.05 o 
 -20   0   2      175.15      183.08      9.28 o 
 -19   0   2      307.19      298.18     15.68 o 
 -18   0   2        4.15        4.10      2.60 o 
 -17   0   2      149.99      149.44      6.86 o 
 -16   0   2       62.36       65.20      5.35 o 
 -15   0   2     1524.48     1508.25     41.53 o 
 -14   0   2      161.13      160.93      6.28 o 
 -13   0   2      280.92      280.10     14.54 o 
 -12   0   2      193.22      178.49     14.10 o 
 -11   0   2       15.66       14.86      2.27 o 
 -10   0   2        8.76       10.19      1.77 o 
  -9   0   2      880.16      768.11      9.21 o 
  -8   0   2     2822.04     2676.90     36.85 o 
  -7   0   2     2110.18     1900.54     44.69 o 
  -6   0   2       55.47       59.35      1.89 o 
  -5   0   2       84.32       76.49      2.51 o 
  -3   0   2     2847.28     2615.22     44.59 o 
  -2   0   2     4542.23     3893.17     58.16 o 
  -1   0   2       18.86       24.37      0.64 o 
   0   0   2     1901.69     1608.70     15.92 o 
   1   0   2       79.23       80.16      1.66 o 
   2   0   2     2037.83     1821.32     17.66 o 
   3   0   2     1064.22     1024.51     14.13 o 
   4   0   2     8159.75     7177.09    364.82 o 
   5   0   2      338.82      319.48      8.11 o 
   6   0   2      311.21      338.23      3.72 o 
   7   0   2     4553.32     4352.08     50.67 o 
   8   0   2      603.32      641.33     11.99 o 
   9   0   2      719.39      810.56      8.23 o 
  10   0   2     1080.79     1068.62     24.24 o 
  11   0   2      357.24      325.85     10.03 o 
  12   0   2     1668.10     1662.18     43.42 o 
  13   0   2      621.97      565.33     12.59 o 
  14   0   2      210.45      218.04      9.40 o 
  15   0   2       95.88       91.47      6.49 o 
  16   0   2      102.87       96.70     11.91 o 
  17   0   2      567.36      579.42     37.59 o 
  18   0   2     1642.63     1727.66     24.09 o 
  19   0   2        3.39        9.87      6.01 o 
  20   0   2        0.34        2.58      2.44 o 
  21   0   2       12.13        9.15      6.32 o 
  22   0   2      116.75      115.59      9.49 o 
  23   0   2       25.89       29.55      7.09 o 
 -25   1   2        5.40        4.99      3.00 o 
 -24   1   2       42.75       39.59      3.63 o 
 -23   1   2       21.89       21.22      5.54 o 
 -22   1   2       61.88       54.17      4.67 o 
 -21   1   2      437.93      469.65     22.90 o 
 -20   1   2       38.15       40.17      3.22 o 
 -19   1   2        2.61        2.22      1.14 o 
 -18   1   2      154.24      156.33      6.73 o 
 -17   1   2       20.86       20.05      4.72 o 
 -16   1   2      312.94      325.97      7.18 o 
 -15   1   2        2.09        2.74      1.42 o 
 -14   1   2       27.74       28.09      3.28 o 
 -13   1   2       57.30       60.62      2.80 o 
 -12   1   2       94.23       98.74      4.64 o 
 -11   1   2       13.86       15.96      1.89 o 
 -10   1   2      308.53      314.21      5.16 o 
  -9   1   2       71.22       65.54      1.74 o 
  -8   1   2       10.79       13.19      0.93 o 
  -7   1   2      374.40      389.08      4.69 o 
  -6   1   2     1122.48     1039.87     10.00 o 
  -5   1   2     2094.80     1919.56     22.59 o 
  -4   1   2     9661.03     8419.85    166.36 o 
  -3   1   2      400.41      395.87      3.89 o 
  -2   1   2      908.40      794.03      6.11 o 
  -1   1   2      261.30      252.68      2.80 o 
   0   1   2        7.32       13.00      0.59 o 
   1   1   2     2407.93     2218.05     19.28 o 
   2   1   2      656.12      587.39      6.01 o 
   3   1   2      392.48      393.37      4.16 o 
   4   1   2      403.57      389.48      3.23 o 
   5   1   2      671.71      655.46      9.41 o 
   6   1   2        1.68        6.06      1.07 o 
   7   1   2     2983.78     3104.64     26.07 o 
   8   1   2       52.31       47.02      2.49 o 
   9   1   2        2.59        1.94      0.48 o 
  10   1   2      161.61      190.33      3.98 o 
  11   1   2       90.17      103.19      2.75 o 
  12   1   2      127.17      128.18      3.13 o 
  13   1   2      749.50      755.79     10.52 o 
  14   1   2       10.64        7.96      1.74 o 
  15   1   2       46.85       42.80      3.16 o 
  16   1   2       31.78       27.38      3.56 o 
  17   1   2        0.30        1.17      1.09 o 
  18   1   2      223.37      195.39      7.76 o 
  19   1   2        5.05        3.50      2.79 o 
  20   1   2       61.83       67.89      4.42 o 
  21   1   2        2.95        2.01      1.68 o 
  22   1   2       12.31       11.50      4.46 o 
  23   1   2       16.36       10.92      4.45 o 
 -24   2   2        8.14        4.68      2.48 o 
 -23   2   2        0.73        1.80      1.31 o 
 -22   2   2       64.74       59.40      3.18 o 
 -21   2   2      651.35      700.08     30.01 o 
 -20   2   2       45.24       47.79      6.75 o 
 -19   2   2      166.77      187.42      7.10 o 
 -18   2   2       92.62       93.98      5.05 o 
 -17   2   2        2.39        1.92      1.69 o 
 -16   2   2        0.02        0.93      0.93 o 
 -15   2   2      231.36      244.37      6.59 o 
 -14   2   2       17.60       18.84      3.14 o 
 -13   2   2      256.61      241.42      8.23 o 
 -12   2   2       97.15       95.27      3.33 o 
 -11   2   2       23.28        5.83     10.76 o 
 -10   2   2     1160.51     1110.90     18.24 o 
  -9   2   2       83.09      103.03      5.93 o 
  -8   2   2       97.61       89.47      4.00 o 
  -7   2   2     1080.41     1073.65     19.94 o 
  -6   2   2      275.30      281.97      8.28 o 
  -5   2   2       22.01       28.39      2.31 o 
  -4   2   2      657.95      750.32     11.11 o 
  -3   2   2      291.79      292.07      6.96 o 
  -2   2   2     1412.32     1294.80      9.75 o 
  -1   2   2      122.61      129.39      2.64 o 
   0   2   2      819.36      859.25      8.01 o 
   1   2   2     1216.98     1293.86     12.27 o 
   2   2   2     2133.17     2051.14     26.47 o 
   3   2   2     1942.52     1861.72     19.21 o 
   4   2   2       62.82       58.95      1.38 o 
   5   2   2      326.66      333.91      3.99 o 
   6   2   2       17.12       16.81      1.67 o 
   7   2   2        2.42        1.29      0.60 o 
   8   2   2        2.16        2.56      0.79 o 
   9   2   2       21.62       28.14      2.50 o 
  10   2   2      432.49      485.84      8.58 o 
  11   2   2      264.03      271.23      5.64 o 
  12   2   2      913.56      923.69     13.02 o 
  13   2   2     1328.94     1274.16     17.94 o 
  14   2   2        0.41        0.64      0.55 o 
  15   2   2      410.42      416.70      9.51 o 
  16   2   2       14.85       13.59      4.38 o 
  17   2   2       16.32       13.33      3.54 o 
  18   2   2      113.00      118.87      5.10 o 
  19   2   2       64.77       67.35      3.81 o 
  20   2   2      163.21      189.99      5.12 o 
  21   2   2       26.85       19.76      5.24 o 
  22   2   2        4.99        6.62      2.40 o 
 -23   3   2      223.08      223.93     17.49 o 
 -22   3   2      108.96      104.33      7.09 o 
 -21   3   2       15.13       11.95      4.61 o 
 -20   3   2        0.38        1.31      1.48 o 
 -19   3   2      284.25      266.60     12.75 o 
 -18   3   2      298.59      317.37     14.18 o 
 -17   3   2       13.25       14.47      3.96 o 
 -16   3   2        0.10        2.32      1.31 o 
 -15   3   2       70.15       73.78      3.99 o 
 -14   3   2        3.55        2.67      1.59 o 
 -13   3   2      126.01      122.78      4.93 o 
 -12   3   2        0.27        2.28      1.96 o 
 -11   3   2        0.22        1.01      1.36 o 
 -10   3   2      333.58      329.20     15.74 o 
  -9   3   2      371.59      350.91     13.93 o 
  -8   3   2       15.27       25.07      2.45 o 
  -7   3   2     1143.67     1260.99     26.60 o 
  -6   3   2        1.74        4.14      1.44 o 
  -5   3   2      369.84      366.42     12.01 o 
  -4   3   2        3.68        4.25      1.24 o 
  -3   3   2       39.67       33.02      2.37 o 
  -2   3   2       98.62      142.99      5.88 o 
  -1   3   2     3042.29     3066.51     34.72 o 
   0   3   2      209.88      196.20      4.08 o 
   1   3   2      218.73      241.37      7.33 o 
   2   3   2      361.07      415.02      6.51 o 
   3   3   2       12.53       19.76      3.14 o 
   4   3   2     1904.76     1985.17     30.79 o 
   5   3   2       22.81       32.28      4.16 o 
   6   3   2       31.38       27.30      4.30 o 
   7   3   2      552.88      581.44     15.25 o 
   8   3   2      220.55      210.88      4.76 o 
   9   3   2       13.83       13.44      2.04 o 
  10   3   2      820.34      840.58     18.29 o 
  11   3   2      236.31      212.54      4.40 o 
  12   3   2     1377.26     1446.75     15.14 o 
  13   3   2        4.24        6.00      1.53 o 
  14   3   2        1.50        3.45      1.38 o 
  15   3   2     1651.30     1730.64     15.64 o 
  16   3   2        3.25        5.57      1.73 o 
  17   3   2        3.96        2.42      1.25 o 
  18   3   2       77.25       76.58      2.96 o 
  19   3   2       13.61       10.00      2.61 o 
  20   3   2       15.14       17.05      4.24 o 
  21   3   2       83.23      108.06      7.31 o 
 -21   4   2       69.12       74.33      7.33 o 
 -20   4   2       67.54       83.53      6.27 o 
 -19   4   2       64.89       67.82      5.36 o 
 -18   4   2       85.92       81.35      6.06 o 
 -17   4   2       49.82       44.68      4.10 o 
 -16   4   2        3.94        4.39      1.94 o 
 -15   4   2       56.36       57.59      5.40 o 
 -14   4   2      274.33      282.44     13.53 o 
 -13   4   2       34.74       32.28      2.99 o 
 -12   4   2     1357.05     1333.02     31.46 o 
 -11   4   2      165.53      175.95     12.83 o 
 -10   4   2       45.03       59.06      9.58 o 
  -9   4   2      310.08      329.50     20.16 o 
  -8   4   2      251.34      265.19     14.93 o 
  -7   4   2      589.63      636.55     23.03 o 
  -6   4   2       42.61       45.08      6.92 o 
  -5   4   2       26.33       15.04      2.87 o 
  -4   4   2       20.26       23.42      3.20 o 
  -3   4   2       37.33       52.00      3.44 o 
  -2   4   2        0.21        1.15      0.69 o 
  -1   4   2       48.81       37.92      2.71 o 
   0   4   2       18.58       16.29      3.72 o 
   1   4   2        4.48        7.61      1.79 o 
   2   4   2        3.27        5.62      1.21 o 
   3   4   2       97.37       91.13      3.50 o 
   4   4   2       28.31       31.46      4.12 o 
   5   4   2      104.36       91.66      3.84 o 
   6   4   2        2.59        4.03      1.74 o 
   7   4   2        0.57        1.20      0.60 o 
   8   4   2       47.55       44.47      2.91 o 
   9   4   2       28.43       21.88      3.24 o 
  10   4   2      736.29      774.88     14.43 o 
  11   4   2       15.82       13.71      2.91 o 
  12   4   2       25.19       22.67      3.63 o 
  13   4   2        0.10        1.50      0.93 o 
  14   4   2       50.59       44.07      2.08 o 
  15   4   2       26.81       29.69      3.66 o 
  16   4   2       23.93       17.12      4.12 o 
  17   4   2        6.00        2.31      1.49 o 
  18   4   2        3.31        1.60      1.39 o 
  19   4   2       16.38       12.84      4.40 o 
 -18   5   2       38.55       43.06      4.38 o 
 -17   5   2      145.86      158.42     12.73 o 
 -16   5   2       32.11       31.97      4.29 o 
 -15   5   2       20.68       17.04      4.94 o 
 -14   5   2       11.12       13.54      4.93 o 
 -13   5   2      155.48      145.07      8.57 o 
 -12   5   2       20.08       15.80      5.23 o 
 -11   5   2        6.46        5.28      2.69 o 
 -10   5   2       75.72       81.95      5.99 o 
  -9   5   2      164.71      154.40      8.67 o 
  -8   5   2      109.99      102.69      6.57 o 
  -7   5   2      145.25      152.20     16.27 o 
  -6   5   2      252.72      269.44     11.25 o 
  -5   5   2      329.43      298.06      9.80 o 
  -4   5   2        1.33        1.64      0.86 o 
  -3   5   2        2.96        2.46      1.13 o 
  -2   5   2      710.85      680.51     22.63 o 
  -1   5   2     1780.36     1999.00     27.02 o 
   0   5   2      140.36      132.58      9.98 o 
   1   5   2       36.23       51.28      5.09 o 
   2   5   2       64.92       70.87      4.05 o 
   3   5   2       67.14       64.41      3.18 o 
   4   5   2      164.39      169.94      5.37 o 
   5   5   2       55.20       48.67      3.09 o 
   6   5   2       29.90       24.50      4.82 o 
   7   5   2      195.42      177.70      7.03 o 
   8   5   2       50.28       42.11      3.63 o 
   9   5   2       75.95       72.30      5.83 o 
  10   5   2      451.96      420.59     15.10 o 
  11   5   2        1.82        2.47      1.07 o 
  12   5   2        7.47        3.53      1.86 o 
  13   5   2       18.89       20.00      4.41 o 
  14   5   2        1.01        1.25      1.39 o 
  15   5   2        2.80        2.44      2.15 o 
  16   5   2        0.00        1.14      2.04 o 
 -15   6   2       22.19       22.55      6.76 o 
 -14   6   2       47.45       56.70      9.94 o 
 -13   6   2      223.10      257.39     13.02 o 
 -12   6   2      230.34      227.16      9.99 o 
 -11   6   2       37.88       30.53      6.38 o 
 -10   6   2       51.35       52.82      8.37 o 
  -9   6   2      302.86      298.87      7.24 o 
  -8   6   2       29.74       38.93      8.00 o 
  -7   6   2      499.19      540.17     21.44 o 
  -6   6   2       66.25       79.77      7.39 o 
  -5   6   2       89.62       86.46      5.90 o 
  -4   6   2       72.16       85.15      5.88 o 
  -3   6   2       12.85       10.35      3.63 o 
  -2   6   2       40.82       41.50      5.79 o 
  -1   6   2      350.67      334.35     13.87 o 
   0   6   2        2.33        7.72      3.03 o 
   1   6   2      851.85      947.94     30.01 o 
   2   6   2       28.20       18.46      5.52 o 
   3   6   2       15.18       13.80      4.71 o 
   4   6   2      527.95      527.61     19.08 o 
   5   6   2        9.26        7.06      2.56 o 
   6   6   2        0.73        0.69      1.12 o 
   7   6   2        3.26        3.05      1.65 o 
   8   6   2        0.03        1.89      1.34 o 
   9   6   2        1.89        1.89      1.40 o 
  10   6   2       62.17       56.89      4.43 o 
  11   6   2       29.76       22.37      6.05 o 
  12   6   2      116.04       98.45      7.27 o 
  13   6   2       78.81       77.33     10.19 o 
  -8   7   2       61.86       69.30      5.99 o 
  -7   7   2      154.18      183.12     12.29 o 
  -6   7   2       76.38       74.20      7.69 o 
  -5   7   2      106.07      110.63      7.41 o 
  -4   7   2        9.57        8.28      3.06 o 
  -3   7   2        0.13        2.35      1.41 o 
  -2   7   2        2.47        3.47      2.15 o 
  -1   7   2       52.94       50.11      6.71 o 
   0   7   2       33.05       28.24      5.51 o 
   1   7   2       32.88       40.12      5.83 o 
   2   7   2       23.20       10.77      3.44 o 
   3   7   2       16.63       14.50      4.23 o 
   4   7   2       14.06        6.60      2.36 o 
   5   7   2       10.43       11.66      3.79 o 
   6   7   2        0.05        2.88      2.13 o 
 -24   1   3       65.52       69.22      5.62 o 
 -23   1   3       59.96       60.05      3.49 o 
 -22   1   3      101.53      105.12      4.24 o 
 -21   1   3      145.48      152.69      7.37 o 
 -20   1   3       91.40       87.50      4.23 o 
 -19   1   3        2.30        1.88      1.58 o 
 -18   1   3      243.17      253.40     10.75 o 
 -17   1   3      101.76       93.28      3.74 o 
 -16   1   3       44.33       40.99      2.28 o 
 -15   1   3       48.02       50.10      3.25 o 
 -14   1   3      215.31      195.34      4.72 o 
 -13   1   3      422.00      397.85      9.63 o 
 -12   1   3      998.76      975.05     20.29 o 
 -11   1   3       11.13       10.94      2.68 o 
 -10   1   3      148.89      139.15      3.83 o 
  -9   1   3       83.31       74.57      3.05 o 
  -8   1   3        3.28        5.60      1.42 o 
  -7   1   3      562.61      560.96     13.89 o 
  -6   1   3     8290.46     7689.02    379.29 o 
  -5   1   3     1495.45     1457.91     20.07 o 
  -4   1   3       11.45       12.49      1.36 o 
  -3   1   3      169.74      170.78      2.48 o 
  -2   1   3     3022.35     2899.34     20.07 o 
  -1   1   3      159.40      169.34      2.14 o 
   0   1   3      577.32      601.70      7.83 o 
   1   1   3      364.20      358.84      5.58 o 
   2   1   3      309.94      320.82      3.37 o 
   3   1   3       26.71       31.72      0.73 o 
   4   1   3      206.50      230.12      2.41 o 
   5   1   3      575.36      598.18      7.77 o 
   6   1   3        5.45        2.97      0.44 o 
   7   1   3      330.10      374.29      4.47 o 
   8   1   3       23.86       32.84      1.89 o 
   9   1   3      634.96      634.31     12.57 o 
  10   1   3       47.27       49.59      3.87 o 
  11   1   3       14.08       14.97      1.78 o 
  12   1   3      588.11      585.30      8.08 o 
  13   1   3      732.08      751.48     12.77 o 
  14   1   3        4.54        9.51      1.90 o 
  15   1   3       33.52       30.31      1.90 o 
  16   1   3      428.24      387.39     12.00 o 
  17   1   3       88.31       82.48      5.35 o 
  18   1   3        1.72        0.46      1.75 o 
  19   1   3       14.68       10.31      3.42 o 
  20   1   3       65.96       70.37      5.42 o 
  21   1   3       34.94       37.56      4.62 o 
 -24   2   3       19.59       17.03      5.77 o 
 -23   2   3      116.99      124.22      8.23 o 
 -22   2   3       33.26       33.88      6.81 o 
 -21   2   3      549.29      572.79     18.29 o 
 -20   2   3      271.78      277.19     12.36 o 
 -19   2   3        5.91        4.10      1.66 o 
 -18   2   3      121.18      128.44      4.76 o 
 -17   2   3      178.45      175.38      8.02 o 
 -16   2   3      209.59      218.18      6.42 o 
 -15   2   3       23.54       26.34      2.95 o 
 -14   2   3      213.30      209.39      5.32 o 
 -13   2   3      383.85      388.50      7.15 o 
 -12   2   3       66.21       79.20      3.79 o 
 -11   2   3        4.28        4.02      1.47 o 
 -10   2   3      265.34      288.56      7.70 o 
  -9   2   3     1821.79     1786.27     32.61 o 
  -8   2   3        0.95        2.53      1.00 o 
  -7   2   3      430.50      440.51     11.70 o 
  -6   2   3      248.39      256.64      4.90 o 
  -5   2   3      243.67      225.44      4.62 o 
  -4   2   3       85.10       71.20      2.88 o 
  -3   2   3       64.28       64.39      2.41 o 
  -2   2   3       62.33       56.62      1.58 o 
  -1   2   3     1244.33     1233.51     15.78 o 
   0   2   3        8.55        6.41      0.96 o 
   1   2   3        2.10        3.52      0.71 o 
   2   2   3       89.22      103.73      3.30 o 
   3   2   3      443.65      461.40      9.98 o 
   4   2   3      320.88      340.07      3.34 o 
   5   2   3     1113.61     1132.70     15.48 o 
   6   2   3       73.97       80.03      2.27 o 
   7   2   3       22.92       23.45      2.41 o 
   8   2   3        1.80        6.52      1.13 o 
   9   2   3       74.23       87.63      2.35 o 
  10   2   3       86.93       94.80      3.41 o 
  11   2   3        0.72        2.15      1.15 o 
  12   2   3        3.97        4.00      1.59 o 
  13   2   3      919.31      900.90     17.66 o 
  14   2   3      245.33      242.49      8.75 o 
  15   2   3        3.78        1.13      0.88 o 
  16   2   3      223.66      209.94      7.91 o 
  17   2   3       65.17       58.93      4.07 o 
  18   2   3       29.90       23.73      4.86 o 
  19   2   3       46.03       41.63      3.94 o 
  20   2   3       16.56       10.47      2.94 o 
  21   2   3       52.58       55.69      6.77 o 
 -22   3   3       23.88       24.77      4.15 o 
 -21   3   3      212.16      223.51     10.41 o 
 -20   3   3        3.55        1.73      1.93 o 
 -19   3   3        4.93        5.61      2.14 o 
 -18   3   3       32.14       29.52      8.40 o 
 -17   3   3       61.46       62.82      3.17 o 
 -16   3   3       90.11       87.54      5.54 o 
 -15   3   3      125.55      129.68      7.07 o 
 -14   3   3        2.90        3.76      2.67 o 
 -13   3   3        4.26        6.25      2.41 o 
 -12   3   3      123.43      119.89      6.48 o 
 -11   3   3      158.40      170.26     11.28 o 
 -10   3   3      533.16      564.82     18.27 o 
  -9   3   3        3.36        4.11      3.13 o 
  -8   3   3      286.29      281.98      8.52 o 
  -7   3   3       62.16       68.51      5.51 o 
  -6   3   3       17.82       36.90      5.72 o 
  -5   3   3       11.73       11.29      1.74 o 
  -4   3   3       45.83       46.30      3.16 o 
  -3   3   3      416.27      456.16      8.54 o 
  -2   3   3      376.47      374.02      9.96 o 
  -1   3   3       14.53       11.95      2.06 o 
   0   3   3      996.01     1059.11     21.58 o 
   1   3   3       90.05       92.18      5.57 o 
   2   3   3       60.36       88.42      4.72 o 
   3   3   3      363.10      346.44      5.76 o 
   4   3   3      378.17      391.07      7.15 o 
   5   3   3      439.15      464.28      9.35 o 
   6   3   3      144.36      145.14      3.30 o 
   7   3   3        4.37        6.45      1.65 o 
   8   3   3      191.73      196.53      6.63 o 
   9   3   3       26.71       21.03      2.15 o 
  10   3   3       40.85       40.08      2.22 o 
  11   3   3     1018.30      988.16     17.21 o 
  12   3   3       18.64       28.78      3.32 o 
  13   3   3      164.80      162.41      6.45 o 
  14   3   3        9.00        5.09      1.35 o 
  15   3   3        9.94       12.84      2.84 o 
  16   3   3       26.20       26.90      5.00 o 
  17   3   3        1.85        0.85      0.75 o 
  18   3   3        6.09        5.18      2.70 o 
  19   3   3       25.54       29.94      6.08 o 
 -21   4   3       30.23       24.51      3.64 o 
 -20   4   3       21.68       14.43      5.10 o 
 -19   4   3       56.36       56.74      4.17 o 
 -18   4   3       63.37       69.32      3.68 o 
 -17   4   3       44.03       54.62      4.61 o 
 -16   4   3      106.98      110.61      6.40 o 
 -15   4   3       14.70       17.78      5.83 o 
 -14   4   3        3.25        3.73      1.70 o 
 -13   4   3        0.06        1.84      1.63 o 
 -12   4   3      438.56      456.12     19.15 o 
 -11   4   3        3.49        6.86      2.59 o 
 -10   4   3        5.52        5.88      3.37 o 
  -9   4   3      480.13      456.71     11.96 o 
  -8   4   3      462.61      499.06     14.03 o 
  -7   4   3      155.09      173.00     10.26 o 
  -6   4   3      140.56      138.80     10.24 o 
  -5   4   3       95.28       89.82      4.56 o 
  -4   4   3      854.28      834.49     14.14 o 
  -3   4   3     1109.72     1204.98     16.93 o 
  -2   4   3       10.04       12.62      1.97 o 
  -1   4   3       37.60       47.23      2.88 o 
   0   4   3      104.06       94.19      4.06 o 
   1   4   3       10.26        9.17      2.33 o 
   2   4   3        7.16       11.95      2.01 o 
   3   4   3        0.99        1.28      1.28 o 
   4   4   3      153.83      153.09      4.66 o 
   5   4   3        5.37        3.80      1.52 o 
   6   4   3       14.33       13.57      3.53 o 
   7   4   3      691.83      685.61     12.72 o 
   8   4   3      163.63      139.56      4.15 o 
   9   4   3      403.32      384.70     11.76 o 
  10   4   3      470.99      431.37     16.06 o 
  11   4   3      460.40      497.92     21.16 o 
  12   4   3       16.00       15.05      3.98 o 
  13   4   3       63.40       49.71      3.82 o 
  14   4   3       21.62       11.09      2.94 o 
  15   4   3       59.82       55.31      4.66 o 
  16   4   3        1.62        1.95      1.38 o 
  17   4   3        1.35        1.52      1.21 o 
  18   4   3        3.23        5.16      2.24 o 
 -18   5   3       78.77       80.66      7.78 o 
 -17   5   3        2.70        2.81      1.75 o 
 -16   5   3        0.04        1.23      1.85 o 
 -15   5   3       60.10       51.41      7.30 o 
 -14   5   3      216.93      225.54     13.24 o 
 -13   5   3      222.36      213.66     11.34 o 
 -12   5   3       11.02        8.88      3.81 o 
 -11   5   3      105.65       97.72      6.97 o 
 -10   5   3      146.21      154.22     10.27 o 
  -9   5   3      104.21      106.66      6.51 o 
  -8   5   3      157.64      135.68      6.89 o 
  -7   5   3      191.13      181.30      9.10 o 
  -6   5   3       59.41       58.38      9.59 o 
  -5   5   3       83.94       96.12     13.56 o 
  -4   5   3      727.71      698.06     30.86 o 
  -3   5   3       27.54       29.25      6.57 o 
  -2   5   3        4.27        5.62      2.03 o 
  -1   5   3      668.26      685.90     23.53 o 
   0   5   3        3.22        9.84      4.00 o 
   1   5   3       10.52       17.70      4.19 o 
   2   5   3      424.54      413.99     19.83 o 
   3   5   3      778.12      760.70     27.21 o 
   4   5   3      728.73      759.04     25.90 o 
   5   5   3       26.59       36.40      7.61 o 
   6   5   3       74.50       83.93     10.97 o 
   7   5   3      256.07      259.24      8.99 o 
   8   5   3      279.40      285.34     10.71 o 
   9   5   3        0.01        1.15      1.26 o 
  10   5   3       33.84       22.11      4.31 o 
  11   5   3        3.14        2.60      1.95 o 
  12   5   3       31.98       36.83      3.30 o 
  13   5   3       46.44       45.57      3.75 o 
  14   5   3       37.31       49.12      5.62 o 
  15   5   3       39.86       35.20      4.37 o 
 -14   6   3        5.03        3.94      2.03 o 
 -13   6   3       13.56       13.67      5.41 o 
 -12   6   3        1.01        2.24      1.59 o 
 -11   6   3      108.10      109.11      6.57 o 
 -10   6   3      147.14      151.65      7.70 o 
  -9   6   3      237.42      278.77      6.93 o 
  -8   6   3       72.29       69.65      4.68 o 
  -7   6   3       68.24       68.15      5.12 o 
  -6   6   3       55.46       65.34      5.53 o 
  -5   6   3      112.48      113.74      7.10 o 
  -4   6   3      410.53      386.46     19.60 o 
  -3   6   3        2.17        5.98      2.85 o 
  -2   6   3        7.81        6.17      3.86 o 
  -1   6   3        4.41        6.69      2.65 o 
   0   6   3      219.85      214.82     10.42 o 
   1   6   3       56.16       53.48      6.62 o 
   2   6   3       10.86        8.55      2.07 o 
   3   6   3       10.85        6.35      1.74 o 
   4   6   3        7.99        5.59      2.21 o 
   5   6   3        8.31        3.72      1.59 o 
   6   6   3        2.76        4.06      2.00 o 
   7   6   3       13.19        7.23      3.04 o 
   8   6   3        1.35        4.29      1.62 o 
   9   6   3        0.06        1.32      1.14 o 
  10   6   3       17.14        8.01      2.53 o 
  11   6   3        0.95        2.49      1.42 o 
  -6   7   3       67.57       86.64      5.90 o 
  -5   7   3       33.81       22.91      9.03 o 
  -4   7   3        0.07        3.03      2.03 o 
  -3   7   3        0.13        1.68      3.06 o 
  -2   7   3       12.57       11.05      4.38 o 
  -1   7   3       13.44        9.84      3.11 o 
   0   7   3       37.77       23.01      8.74 o 
   1   7   3       12.43       10.13      3.54 o 
   2   7   3      246.89      254.76     18.96 o 
   3   7   3        1.18        3.13      1.65 o 
 -24   0   4       33.88       30.53     11.35 o 
 -23   0   4      111.66      116.72     10.48 o 
 -22   0   4       92.75       95.47      5.24 o 
 -21   0   4       93.55       90.90      6.41 o 
 -20   0   4       50.32       41.16      4.56 o 
 -19   0   4       71.25       69.59      4.12 o 
 -18   0   4       15.46       14.45      5.61 o 
 -17   0   4        7.28        9.11      3.49 o 
 -16   0   4       28.22       31.67     11.54 o 
 -15   0   4      238.50      233.80      8.47 o 
 -14   0   4        0.22        1.68      1.43 o 
 -13   0   4       88.91       96.84     11.50 o 
 -12   0   4      447.16      464.65     28.20 o 
 -11   0   4      713.22      758.42     21.69 o 
 -10   0   4        1.44        2.45      1.51 o 
  -9   0   4        5.09        3.87      1.84 o 
  -8   0   4     4237.97     4229.94    150.20 o 
  -7   0   4      226.21      230.55      4.00 o 
  -6   0   4     1720.62     1624.59     23.85 o 
  -5   0   4       18.81       14.56      1.45 o 
  -4   0   4      138.24      133.08      5.46 o 
  -3   0   4     1358.51     1280.04     16.98 o 
  -2   0   4      734.88      714.88      9.33 o 
  -1   0   4        0.13        0.60      0.42 o 
   0   0   4      477.78      448.14      6.67 o 
   1   0   4      152.71      157.12      2.46 o 
   2   0   4       56.99       60.64      2.68 o 
   3   0   4        3.13        3.36      0.93 o 
   4   0   4      833.06      814.21      9.51 o 
   5   0   4     1586.71     1655.46     29.86 o 
   6   0   4      460.81      463.19      8.97 o 
   7   0   4      141.42      142.06      5.45 o 
   8   0   4     2006.33     1985.41     51.35 o 
   9   0   4        0.20       -1.04      2.41 o 
  10   0   4      437.47      457.50     14.95 o 
  11   0   4      186.05      193.89      7.47 o 
  12   0   4        0.30        1.15      2.48 o 
  13   0   4      336.58      331.87     17.37 o 
  14   0   4     1279.88     1423.15    114.99 o 
  15   0   4      122.73      146.04      9.86 o 
  16   0   4       11.96        1.49      2.03 o 
  17   0   4        0.66        1.05      1.55 o 
  18   0   4       88.58       94.40      6.63 o 
  19   0   4        1.95        2.29      2.27 o 
  20   0   4        8.55        8.16      4.53 o 
 -24   1   4      109.82       99.21      6.61 o 
 -23   1   4       88.70       85.93      5.68 o 
 -22   1   4       67.95       70.17      4.25 o 
 -21   1   4        8.70        6.38      2.69 o 
 -20   1   4      113.92      119.45      5.55 o 
 -19   1   4        2.06        2.28      1.25 o 
 -18   1   4        3.42        4.29      1.62 o 
 -17   1   4      242.36      248.16      9.72 o 
 -16   1   4       42.46       49.86      2.75 o 
 -15   1   4        8.67       10.55      3.48 o 
 -14   1   4      447.40      486.55     12.04 o 
 -13   1   4       24.85       23.92      3.37 o 
 -12   1   4      101.67      104.12      3.27 o 
 -11   1   4      173.38      169.70      3.98 o 
 -10   1   4       61.35       62.23      3.04 o 
  -9   1   4      586.42      593.48     12.42 o 
  -8   1   4     4145.60     3825.52    125.85 o 
  -7   1   4      432.50      461.76      5.62 o 
  -6   1   4      110.16       98.22      3.76 o 
  -5   1   4       52.28       53.11      2.28 o 
  -4   1   4      233.90      220.04      6.39 o 
  -3   1   4     1372.75     1386.06     12.68 o 
  -2   1   4        3.57        4.29      0.91 o 
  -1   1   4       15.59       16.27      1.17 o 
   0   1   4      947.85      929.77     12.87 o 
   1   1   4       41.46       43.77      1.60 o 
   2   1   4       13.81       10.96      0.85 o 
   3   1   4     3034.12     3017.10     19.31 o 
   4   1   4       70.37       83.00      2.27 o 
   5   1   4        3.17        5.57      1.06 o 
   6   1   4       21.97       25.46      1.30 o 
   7   1   4       37.36       49.01      3.35 o 
   8   1   4      182.90      190.45      4.96 o 
   9   1   4      884.60      869.81     12.55 o 
  10   1   4       95.08       98.79      6.77 o 
  11   1   4      569.63      577.00      9.94 o 
  12   1   4       47.96       45.44      1.88 o 
  13   1   4       24.96       27.84      1.49 o 
  14   1   4      374.22      322.80      9.81 o 
  15   1   4        1.66        2.59      1.09 o 
  16   1   4        0.06        0.13      1.37 o 
  17   1   4       30.82       35.28      5.13 o 
  18   1   4       16.62       12.09      3.86 o 
  19   1   4       10.34        5.76      2.46 o 
  20   1   4      147.98      203.61     12.77 o 
 -23   2   4      161.54      164.16     10.13 o 
 -22   2   4       31.11       35.50      4.38 o 
 -21   2   4        6.82        7.12      2.37 o 
 -20   2   4       94.55       88.95      3.87 o 
 -19   2   4       23.30       21.85      5.10 o 
 -18   2   4        0.63        1.12      0.95 o 
 -17   2   4       75.12       75.68      3.22 o 
 -16   2   4        2.94        2.71      1.36 o 
 -15   2   4       52.69       55.76      2.79 o 
 -14   2   4       31.69       35.30      3.30 o 
 -13   2   4        2.44        3.30      1.67 o 
 -12   2   4       17.79       17.97      4.16 o 
 -11   2   4      191.59      198.60     12.26 o 
 -10   2   4      139.60      156.37      5.24 o 
  -9   2   4     1081.04     1055.50     19.27 o 
  -8   2   4      347.38      343.41      7.43 o 
  -7   2   4        0.59        1.06      0.57 o 
  -6   2   4      344.05      372.35      9.27 o 
  -5   2   4      424.51      440.41      9.00 o 
  -4   2   4      529.55      528.31      9.55 o 
  -3   2   4      463.56      479.41     17.17 o 
  -2   2   4      223.75      249.60      8.04 o 
  -1   2   4      393.98      416.39      6.27 o 
   0   2   4      149.02      173.64      3.23 o 
   1   2   4       93.09      100.10      3.94 o 
   2   2   4      200.06      218.38      3.95 o 
   3   2   4       19.12       15.76      1.00 o 
   4   2   4      319.10      349.00      9.97 o 
   5   2   4      218.42      221.01      6.49 o 
   6   2   4      240.32      255.20      5.81 o 
   7   2   4       65.88       67.88      2.73 o 
   8   2   4      153.76      148.40      3.14 o 
   9   2   4      276.55      271.47      6.29 o 
  10   2   4        1.61        2.24      1.96 o 
  11   2   4     1478.01     1550.36     30.91 o 
  12   2   4       39.78       34.25      3.60 o 
  13   2   4       53.58       52.76      2.75 o 
  14   2   4      435.94      443.32     15.31 o 
  15   2   4      130.39      145.30      8.33 o 
  16   2   4      257.62      288.18     13.35 o 
  17   2   4        6.25        5.34      2.28 o 
  18   2   4        0.26        1.31      1.31 o 
  19   2   4        6.35        8.20      2.89 o 
 -22   3   4       33.41       31.58      6.38 o 
 -21   3   4        5.55        3.77      2.63 o 
 -20   3   4        1.62        1.64      1.36 o 
 -19   3   4        6.40        5.68      2.60 o 
 -18   3   4      111.39      118.80      6.65 o 
 -17   3   4       81.49       84.73      5.46 o 
 -16   3   4       97.13       93.82      5.12 o 
 -15   3   4       32.23       37.96      3.80 o 
 -14   3   4       66.25       69.86      5.17 o 
 -13   3   4      183.70      180.26      7.30 o 
 -12   3   4       29.51       36.75      4.40 o 
 -11   3   4      442.26      457.45     12.43 o 
 -10   3   4       59.07       54.37      3.53 o 
  -9   3   4      299.57      296.32      7.74 o 
  -8   3   4       70.19       71.51      5.16 o 
  -7   3   4       67.76       74.49      4.19 o 
  -6   3   4       13.58       18.00      3.08 o 
  -5   3   4     1827.36     1846.56     59.14 o 
  -4   3   4       54.18       50.87      4.44 o 
  -3   3   4      169.46      189.33      6.22 o 
  -2   3   4       85.00       94.56      2.74 o 
  -1   3   4      113.39      106.67      3.09 o 
   0   3   4      681.41      693.57     12.18 o 
   1   3   4       44.87       51.35      6.23 o 
   2   3   4      254.31      272.61     13.71 o 
   3   3   4      629.90      665.80      9.56 o 
   4   3   4      194.28      207.91      3.68 o 
   5   3   4        6.08        4.09      1.39 o 
   6   3   4      203.72      209.03      4.80 o 
   7   3   4      117.66      107.61      2.94 o 
   8   3   4     1422.01     1428.32     23.61 o 
   9   3   4       76.68       62.58     11.81 o 
  10   3   4      122.99      125.83      8.66 o 
  11   3   4     1369.91     1375.64     31.24 o 
  12   3   4        8.60        5.15      2.23 o 
  13   3   4       23.93       26.85      3.51 o 
  14   3   4       21.11       17.80      2.99 o 
  15   3   4        7.12        4.04      1.47 o 
  16   3   4      115.60      142.10      7.29 o 
  17   3   4        2.92        1.48      1.57 o 
  18   3   4        1.16        0.85      1.28 o 
 -20   4   4       22.33       14.25      6.00 o 
 -19   4   4        7.44        5.85      3.08 o 
 -18   4   4       78.12       80.82      9.10 o 
 -17   4   4       18.05       13.63      5.22 o 
 -16   4   4      500.63      520.52      8.58 o 
 -15   4   4      303.30      297.84     14.37 o 
 -14   4   4       30.50       30.25      7.48 o 
 -13   4   4       36.47       41.25      5.65 o 
 -12   4   4      174.75      185.10      8.99 o 
 -11   4   4      215.53      235.06     10.66 o 
 -10   4   4       62.95       65.02      4.38 o 
  -9   4   4        0.96        0.98      1.86 o 
  -8   4   4        0.15        1.21      1.28 o 
  -7   4   4       25.72       33.59      6.42 o 
  -6   4   4      245.89      243.57      9.45 o 
  -5   4   4       43.66       43.62      3.31 o 
  -4   4   4       58.32       48.03      2.58 o 
  -3   4   4       93.57       88.74      3.83 o 
  -2   4   4       61.05       57.65      2.43 o 
  -1   4   4      132.78      134.73      4.27 o 
   0   4   4       19.20       22.57      3.13 o 
   1   4   4       29.66       29.19      3.19 o 
   2   4   4        9.60        9.77      3.04 o 
   3   4   4       36.59       48.62      5.08 o 
   4   4   4       72.47       65.72      3.73 o 
   5   4   4      240.26      227.31      6.52 o 
   6   4   4      763.78      850.33     24.03 o 
   7   4   4        0.21        5.21      1.71 o 
   8   4   4      382.52      398.24     19.11 o 
   9   4   4       52.33       46.45      2.13 o 
  10   4   4      208.24      209.08      8.21 o 
  11   4   4        0.16        1.19      1.18 o 
  12   4   4        0.02        0.85      0.99 o 
  13   4   4        3.30        2.17      1.11 o 
  14   4   4        6.08        3.85      1.93 o 
  15   4   4        0.64        1.35      1.60 o 
  16   4   4        3.66        3.30      2.24 o 
 -17   5   4        4.96        2.59      2.26 o 
 -16   5   4        0.37        0.23      1.68 o 
 -15   5   4        1.53        1.39      1.38 o 
 -14   5   4       58.17       64.96      6.05 o 
 -13   5   4       92.27       88.84      5.84 o 
 -12   5   4       18.45       13.81      4.80 o 
 -11   5   4        0.01        1.70      1.75 o 
 -10   5   4       59.57       62.55      4.65 o 
  -9   5   4       84.45       78.29      4.93 o 
  -8   5   4        2.40        2.61      1.52 o 
  -7   5   4        5.69        5.88      1.78 o 
  -6   5   4      302.04      306.60     18.51 o 
  -5   5   4      964.58     1094.01     33.43 o 
  -4   5   4      209.81      220.82     11.80 o 
  -3   5   4      264.68      287.43     10.32 o 
  -2   5   4       27.35       27.17      6.70 o 
  -1   5   4       72.06       79.17      4.82 o 
   0   5   4       13.60       11.84      2.01 o 
   1   5   4       20.57       23.86      4.82 o 
   2   5   4        4.31        3.60      2.08 o 
   3   5   4      134.36      128.58      6.31 o 
   4   5   4        5.16        3.18      1.93 o 
   5   5   4       58.37       54.21      7.25 o 
   6   5   4      889.51      926.10     19.34 o 
   7   5   4       11.76        8.07      3.80 o 
   8   5   4       91.05       74.23      3.22 o 
   9   5   4      103.42      102.53      4.41 o 
  10   5   4        2.60        1.99      1.84 o 
  11   5   4        2.18        2.00      1.33 o 
  12   5   4        9.23       15.68      5.65 o 
  13   5   4        6.92        6.24      2.66 o 
 -12   6   4        0.33        1.89      2.55 o 
 -11   6   4       87.86       88.05      7.35 o 
 -10   6   4       50.43       53.39      5.80 o 
  -9   6   4      111.40      107.51      7.50 o 
  -8   6   4       68.39       79.83      5.24 o 
  -7   6   4        6.66        9.10      2.44 o 
  -6   6   4       32.50       32.39      5.50 o 
  -5   6   4        0.26        2.28      1.71 o 
  -4   6   4        0.90        1.40      1.89 o 
  -3   6   4      211.28      207.47      7.41 o 
  -2   6   4        8.78        9.28      2.91 o 
  -1   6   4       34.17       30.27      4.26 o 
   0   6   4      517.09      552.26      9.81 o 
   1   6   4        0.45        3.81      2.29 o 
   2   6   4       13.06        8.99      3.32 o 
   3   6   4        9.20       14.08      3.00 o 
   4   6   4        0.06        2.18      1.48 o 
   5   6   4        0.70        1.18      1.92 o 
   6   6   4       44.83       51.34      4.52 o 
   7   6   4       17.45       13.55      3.34 o 
   8   6   4       83.99       78.48      7.40 o 
 -23   1   5        3.19        2.86      1.63 o 
 -22   1   5       30.13       22.67      4.78 o 
 -21   1   5      139.43      133.08      6.30 o 
 -20   1   5      155.56      149.10      7.08 o 
 -19   1   5       36.30       39.05      2.68 o 
 -18   1   5      106.27      108.49      5.34 o 
 -17   1   5      238.55      240.70      7.65 o 
 -16   1   5      543.86      572.86     19.74 o 
 -15   1   5       55.53       54.95      2.91 o 
 -14   1   5       10.66       11.82      3.23 o 
 -13   1   5      129.56      143.56      5.48 o 
 -12   1   5       22.15       22.73      1.54 o 
 -11   1   5       46.29       44.20      2.97 o 
 -10   1   5     3002.82     3058.58     26.03 o 
  -9   1   5     1880.21     1885.52     44.59 o 
  -8   1   5      106.44      110.71      3.40 o 
  -7   1   5       18.64       18.73      1.75 o 
  -6   1   5      865.13      933.17     18.46 o 
  -5   1   5        0.40        0.36      0.74 o 
  -4   1   5      418.03      423.40      8.70 o 
  -3   1   5      136.60      134.10      3.40 o 
  -2   1   5       68.09       58.65      2.32 o 
  -1   1   5      322.07      328.77      7.08 o 
   0   1   5      144.58      156.41      3.58 o 
   1   1   5      414.14      435.78      6.20 o 
   2   1   5      198.01      208.17      3.52 o 
   3   1   5       83.01       93.26      1.95 o 
   4   1   5       78.42       81.44      2.23 o 
   5   1   5       32.33       32.85      1.56 o 
   6   1   5      481.04      489.49      5.82 o 
   7   1   5       12.81       10.59      1.04 o 
   8   1   5       38.27       34.64      2.53 o 
   9   1   5      498.87      495.87     10.50 o 
  10   1   5      135.60      157.48      6.15 o 
  11   1   5       53.15       54.94      4.88 o 
  12   1   5      282.81      261.91      8.00 o 
  13   1   5        0.04        1.03      1.02 o 
  14   1   5        3.86        4.08      1.58 o 
  15   1   5        7.72        6.37      2.86 o 
  16   1   5        3.43        2.39      1.51 o 
  17   1   5        1.00        1.20      1.20 o 
  18   1   5        1.03        1.54      1.83 o 
 -22   2   5       78.25       77.86      6.18 o 
 -21   2   5        5.93        4.37      1.92 o 
 -20   2   5        3.60        3.71      2.17 o 
 -19   2   5        4.19        4.33      2.58 o 
 -18   2   5       28.99       35.57      2.86 o 
 -17   2   5       39.20       48.65      3.62 o 
 -16   2   5        9.34       10.84      3.17 o 
 -15   2   5        0.95        0.70      1.05 o 
 -14   2   5      221.16      224.44      8.91 o 
 -13   2   5      505.02      554.90     12.18 o 
 -12   2   5       13.15       10.70      3.40 o 
 -11   2   5      658.59      636.76     11.82 o 
 -10   2   5      290.40      270.79      5.83 o 
  -9   2   5       26.98       25.08      2.96 o 
  -8   2   5        2.95        1.98      0.58 o 
  -7   2   5        0.64        2.29      0.89 o 
  -6   2   5       64.35       65.95      2.94 o 
  -5   2   5      415.56      426.86      9.40 o 
  -4   2   5       11.31       12.93      2.94 o 
  -3   2   5      183.79      195.12      5.90 o 
  -2   2   5        7.73       11.09      3.10 o 
  -1   2   5        0.03        1.24      0.75 o 
   0   2   5       41.38       44.95      2.60 o 
   1   2   5      442.64      449.20      6.49 o 
   2   2   5       80.32       80.94      3.08 o 
   3   2   5        2.03        1.12      0.52 o 
   4   2   5        2.34        3.16      0.86 o 
   5   2   5      207.59      216.49      4.25 o 
   6   2   5       86.35       89.81      3.15 o 
   7   2   5      120.22      104.76      2.76 o 
   8   2   5      230.60      236.57      7.02 o 
   9   2   5      493.29      482.06     15.86 o 
  10   2   5       65.53       64.88      4.12 o 
  11   2   5        0.44        1.19      1.22 o 
  12   2   5      317.90      300.15     14.60 o 
  13   2   5       81.00       69.74      5.72 o 
  14   2   5       23.35       16.72      3.96 o 
  15   2   5        7.74        4.49      2.02 o 
  16   2   5        9.50       13.63      4.63 o 
  17   2   5        4.15        2.09      2.33 o 
 -21   3   5        0.84        2.66      1.88 o 
 -20   3   5        0.14        1.54      1.64 o 
 -19   3   5       21.48       13.12      5.00 o 
 -18   3   5       26.81       14.81      4.66 o 
 -17   3   5       31.68       27.21      2.76 o 
 -16   3   5       11.46       11.29      3.25 o 
 -15   3   5        0.00        1.11      0.80 o 
 -14   3   5        4.77        3.71      1.66 o 
 -13   3   5        0.51        0.65      0.97 o 
 -12   3   5        1.99        2.64      1.52 o 
 -11   3   5       28.34       29.13      3.12 o 
 -10   3   5      186.44      215.50      6.01 o 
  -9   3   5       60.35       61.80      3.06 o 
  -8   3   5       69.49       62.60      3.01 o 
  -7   3   5        2.06        1.65      1.06 o 
  -6   3   5       65.86       66.00      2.67 o 
  -5   3   5       98.29      103.04      3.50 o 
  -4   3   5      386.37      388.00      7.77 o 
  -3   3   5      132.09      133.47      5.51 o 
  -2   3   5        5.88        4.31      1.09 o 
  -1   3   5       79.41       82.57      2.44 o 
   0   3   5      255.77      283.87      6.84 o 
   1   3   5      607.31      610.53     11.69 o 
   2   3   5      271.43      272.93     12.07 o 
   3   3   5        2.52        4.46      1.48 o 
   4   3   5        1.85        4.99      1.87 o 
   5   3   5       76.60       78.08      2.75 o 
   6   3   5        6.26        3.84      1.50 o 
   7   3   5      344.50      334.54     10.01 o 
   8   3   5       96.40      100.82      4.37 o 
   9   3   5        0.68        2.55      1.01 o 
  10   3   5        0.01        1.46      0.86 o 
  11   3   5       20.15       24.00      3.07 o 
  12   3   5        1.90        1.06      1.03 o 
  13   3   5       22.86       24.40      3.15 o 
  14   3   5        9.07        9.68      2.63 o 
  15   3   5       14.39       16.90      5.51 o 
  16   3   5       23.00       16.91      5.63 o 
 -18   4   5        0.73        1.22      1.54 o 
 -17   4   5        8.66        6.27      2.56 o 
 -16   4   5      164.05      165.49      9.98 o 
 -15   4   5        1.76        2.16      1.72 o 
 -14   4   5       76.66       78.69      4.49 o 
 -13   4   5      151.91      174.56      9.85 o 
 -12   4   5       91.11       91.59      5.56 o 
 -11   4   5        9.49       10.47      3.90 o 
 -10   4   5      103.24      106.41      5.30 o 
  -9   4   5       50.83       44.85      5.04 o 
  -8   4   5      864.27      873.20     34.29 o 
  -7   4   5      523.43      614.04     30.06 o 
  -6   4   5      267.79      271.42     12.08 o 
  -5   4   5      112.21      113.14      6.13 o 
  -4   4   5       15.98       17.53      3.89 o 
  -3   4   5        2.67        2.64      0.95 o 
  -2   4   5        9.71       13.12      3.09 o 
  -1   4   5       54.41       50.78      3.08 o 
   0   4   5      279.73      259.79     10.42 o 
   1   4   5        0.25        4.23      2.12 o 
   2   4   5       90.73      116.37      6.94 o 
   3   4   5      812.95      882.07     21.03 o 
   4   4   5      125.85      128.26      4.84 o 
   5   4   5       19.78       17.98      3.77 o 
   6   4   5      701.27      691.47     21.26 o 
   7   4   5      230.90      225.46      8.86 o 
   8   4   5        0.50        3.11      1.10 o 
   9   4   5       21.24       18.20      4.67 o 
  10   4   5       86.26       78.41      4.39 o 
  11   4   5      128.57      126.89      6.08 o 
  12   4   5        1.39        2.25      1.56 o 
  13   4   5        0.20        1.69      1.01 o 
 -15   5   5      133.75      132.60     11.26 o 
 -14   5   5       89.20      100.06      8.83 o 
 -13   5   5        0.74        3.74      1.69 o 
 -12   5   5      149.60      151.41      8.11 o 
 -11   5   5      199.04      208.33     10.64 o 
 -10   5   5        9.52        7.39      3.26 o 
  -9   5   5       18.42       14.82      4.50 o 
  -8   5   5       88.14       83.66      5.74 o 
  -7   5   5       21.92       17.82      2.32 o 
  -6   5   5        2.51        4.26      2.23 o 
  -5   5   5      343.72      332.63     15.98 o 
  -4   5   5       84.36       76.12      6.03 o 
  -3   5   5        4.58        5.79      2.01 o 
  -2   5   5      140.47      153.13     14.19 o 
  -1   5   5      393.86      383.47     16.36 o 
   0   5   5      303.29      307.68     12.18 o 
   1   5   5        4.44        5.30      3.10 o 
   2   5   5        8.91        5.77      2.55 o 
   3   5   5        1.91        2.99      1.73 o 
   4   5   5      209.02      230.48      6.82 o 
   5   5   5        9.12        8.39      2.58 o 
   6   5   5        1.91        1.99      0.96 o 
   7   5   5       34.64       40.43      4.60 o 
   8   5   5       36.14       46.70      3.87 o 
   9   5   5       24.21       16.06      4.13 o 
  10   5   5        6.24        4.86      2.59 o 
  -9   6   5       47.89       50.76      7.29 o 
  -8   6   5      145.14      156.15     17.65 o 
  -7   6   5        4.63        5.23      5.31 o 
  -6   6   5        3.44        6.79      3.17 o 
  -5   6   5       45.74       48.15      8.25 o 
  -4   6   5       71.50       73.27      7.31 o 
  -3   6   5        7.29        8.10      4.31 o 
  -2   6   5        0.31        1.72      1.46 o 
  -1   6   5        4.22        3.78      2.43 o 
   0   6   5        4.93        4.48      1.86 o 
   1   6   5        6.75        8.49      2.99 o 
   2   6   5        1.92        1.85      2.04 o 
   3   6   5       12.83       10.40      3.50 o 
   4   6   5        7.64        2.93      1.90 o 
 -22   0   6        0.19        0.17      2.45 o 
 -21   0   6       23.01       16.34     10.08 o 
 -20   0   6       36.74       24.28     12.84 o 
 -19   0   6      173.10      182.35      6.81 o 
 -18   0   6      117.44      118.54      5.17 o 
 -17   0   6       14.63        9.22      4.08 o 
 -16   0   6        4.47        5.16      1.87 o 
 -15   0   6       58.30       53.14      3.11 o 
 -14   0   6       11.18       10.97      4.01 o 
 -13   0   6       24.09       22.94      4.50 o 
 -12   0   6       57.35       70.96      3.99 o 
 -11   0   6        3.27        5.11      3.12 o 
 -10   0   6      213.78      215.64     16.75 o 
  -9   0   6       45.29       40.59      2.76 o 
  -8   0   6      262.42      276.02      7.14 o 
  -7   0   6      434.81      431.70      8.26 o 
  -6   0   6      103.67       99.38      4.63 o 
  -5   0   6       26.36       24.06      4.10 o 
  -4   0   6      409.92      402.95     15.75 o 
  -3   0   6      304.17      322.27      9.41 o 
  -2   0   6       42.82       40.63      6.96 o 
  -1   0   6      196.06      191.04      3.18 o 
   0   0   6      241.44      236.27      7.23 o 
   1   0   6      838.00      869.26     25.13 o 
   2   0   6        1.16        0.61      0.76 o 
   3   0   6       50.40       54.94      2.09 o 
   4   0   6     1059.14     1053.17     30.55 o 
   5   0   6      280.90      264.95      7.31 o 
   6   0   6       49.48       49.54      2.22 o 
   7   0   6     1276.41     1389.86     42.86 o 
   8   0   6        5.02        6.35      4.38 o 
   9   0   6       49.37       45.37      6.66 o 
  10   0   6      321.74      325.32     17.99 o 
  11   0   6       41.35       39.28      5.06 o 
  12   0   6        2.54        1.91      2.41 o 
  13   0   6       30.21       26.54      5.86 o 
  14   0   6        0.11        1.11      1.21 o 
  15   0   6        6.35        2.17      1.47 o 
  16   0   6       91.47      122.94     12.41 o 
 -21   1   6      146.08      152.58      9.53 o 
 -20   1   6       17.82       13.12      3.65 o 
 -19   1   6        0.69        0.78      1.24 o 
 -18   1   6      200.07      198.01      5.70 o 
 -17   1   6       38.41       32.19      4.33 o 
 -16   1   6      120.12      116.35      5.67 o 
 -15   1   6       32.89       30.69      6.61 o 
 -14   1   6        0.79        0.39      1.23 o 
 -13   1   6       52.12       46.98      3.09 o 
 -12   1   6      855.66      855.53     29.00 o 
 -11   1   6      312.87      312.40      7.69 o 
 -10   1   6      240.52      220.75      6.17 o 
  -9   1   6       39.94       38.45      1.85 o 
  -8   1   6      197.68      180.97      5.33 o 
  -7   1   6      303.79      306.98      6.89 o 
  -6   1   6       54.47       53.18      2.27 o 
  -5   1   6       17.75       18.62      2.17 o 
  -4   1   6      414.31      462.77      8.15 o 
  -3   1   6       13.70       12.23      2.20 o 
  -2   1   6        6.91        5.57      1.59 o 
  -1   1   6      948.08      987.42     25.64 o 
   0   1   6      112.86      123.33      3.06 o 
   1   1   6        2.69        1.95      0.79 o 
   2   1   6        0.06        0.54      0.28 o 
   3   1   6       17.23       16.01      1.32 o 
   4   1   6       47.45       46.57      1.42 o 
   5   1   6      181.77      181.12      4.75 o 
   6   1   6      239.81      241.56      8.63 o 
   7   1   6      658.03      704.28     22.05 o 
   8   1   6       22.89       23.55      2.29 o 
   9   1   6       43.09       44.80      4.17 o 
  10   1   6      341.97      315.05     12.50 o 
  11   1   6       20.53       19.07      2.68 o 
  12   1   6       55.83       47.90      2.57 o 
  13   1   6        3.11        3.67      1.80 o 
  14   1   6       58.50       49.22      4.00 o 
  15   1   6       15.09        9.49      3.80 o 
 -20   2   6        5.22        4.36      1.74 o 
 -19   2   6        0.03        1.32      1.60 o 
 -18   2   6        2.39        1.71      1.68 o 
 -17   2   6        0.03        1.80      1.39 o 
 -16   2   6       82.09       89.86      4.50 o 
 -15   2   6        3.20        1.27      1.07 o 
 -14   2   6        0.53        0.71      1.24 o 
 -13   2   6      824.53      861.69     22.83 o 
 -12   2   6      173.45      162.53      8.29 o 
 -11   2   6       24.53       22.90      2.28 o 
 -10   2   6        1.07       -0.31      0.72 o 
  -9   2   6      138.08      132.43      3.77 o 
  -8   2   6        1.25        2.70      1.64 o 
  -7   2   6        3.88        3.21      1.79 o 
  -6   2   6      139.72      148.07      6.41 o 
  -5   2   6        9.50       11.03      2.78 o 
  -4   2   6      212.34      216.89      6.20 o 
  -3   2   6       52.12       53.28      2.95 o 
  -2   2   6      150.66      153.41      6.30 o 
  -1   2   6       31.46       28.12      1.91 o 
   0   2   6       94.64       94.92      3.60 o 
   1   2   6      144.28      141.16      4.59 o 
   2   2   6       39.88       42.00      2.21 o 
   3   2   6       14.99       13.04      2.00 o 
   4   2   6      105.21      109.33      4.65 o 
   5   2   6       63.05       55.26      3.42 o 
   6   2   6        5.88        5.78      1.90 o 
   7   2   6     1224.61     1308.36     29.53 o 
   8   2   6      270.23      262.21     10.42 o 
   9   2   6       57.91       56.88      3.50 o 
  10   2   6      382.45      378.85     17.47 o 
  11   2   6      119.51      121.31      5.18 o 
  12   2   6       40.38       45.75      3.39 o 
  13   2   6       25.77       20.52      2.80 o 
  14   2   6        0.62        1.79      1.29 o 
  15   2   6       32.64       43.93      2.81 o 
 -19   3   6        4.47        3.48      2.02 o 
 -18   3   6        3.19        3.08      3.24 o 
 -17   3   6       12.38       13.25      6.23 o 
 -16   3   6       11.56        6.34      2.71 o 
 -15   3   6      229.38      220.59      8.34 o 
 -14   3   6      178.52      177.55      9.31 o 
 -13   3   6       33.57       34.58      9.50 o 
 -12   3   6       74.07       69.43      5.16 o 
 -11   3   6      172.26      174.57      8.89 o 
 -10   3   6       29.91       23.47      5.27 o 
  -9   3   6      445.89      463.66     15.63 o 
  -8   3   6       18.91       14.54      6.07 o 
  -7   3   6       35.42       45.92      3.43 o 
  -6   3   6        3.40        1.97      1.74 o 
  -5   3   6      249.52      246.18     15.29 o 
  -4   3   6       61.04       61.97      6.32 o 
  -3   3   6        9.39        7.70      2.99 o 
  -2   3   6       44.70       44.50      9.68 o 
  -1   3   6      314.66      310.15     22.17 o 
   0   3   6       40.42       38.70      7.00 o 
   1   3   6       39.78       35.76      3.36 o 
   2   3   6        0.19        1.85      1.32 o 
   3   3   6       85.84       88.69      7.16 o 
   4   3   6      492.34      522.40     28.17 o 
   5   3   6      102.46      100.79      8.77 o 
   6   3   6      309.59      314.46     12.32 o 
   7   3   6      468.97      453.99     19.26 o 
   8   3   6       21.00       20.54      5.77 o 
   9   3   6       47.12       45.90      5.31 o 
  10   3   6        9.43        6.67      2.29 o 
  11   3   6        1.11        2.19      1.47 o 
  12   3   6      142.20      173.82     10.76 o 
  13   3   6      131.88      133.11     10.26 o 
 -16   4   6       70.11       61.38      6.82 o 
 -15   4   6        8.09        6.51      4.10 o 
 -14   4   6        2.93        3.06      3.35 o 
 -13   4   6       72.53       70.60      6.91 o 
 -12   4   6       31.62       29.42     11.21 o 
 -11   4   6        3.27        6.54      3.87 o 
 -10   4   6      410.55      413.91     23.79 o 
  -9   4   6       17.29       14.71      9.03 o 
  -8   4   6       28.51       24.27      4.71 o 
  -7   4   6        0.18        1.53      2.30 o 
  -6   4   6       19.24       21.46      6.55 o 
  -5   4   6        6.47        7.62      3.70 o 
  -4   4   6        2.06        3.05      1.78 o 
  -3   4   6       23.13       21.88      5.46 o 
  -2   4   6      221.53      206.33     10.76 o 
  -1   4   6        3.65        5.42      4.35 o 
   0   4   6        6.16        8.10      3.11 o 
   1   4   6      305.58      307.38     16.02 o 
   2   4   6      392.71      471.02     31.74 o 
   3   4   6       25.21       40.26      5.93 o 
   4   4   6      272.43      284.05     11.88 o 
   5   4   6       50.56       50.44      3.67 o 
   6   4   6       78.41       77.05      3.90 o 
   7   4   6       17.53       12.69      4.43 o 
   8   4   6        0.08        1.78      1.55 o 
   9   4   6       12.05        9.34      5.06 o 
  10   4   6        4.58        2.49      1.77 o 
 -12   5   6        0.25        0.44      2.85 o 
 -11   5   6        1.58        3.44      2.75 o 
 -10   5   6      118.18      116.97     11.23 o 
  -9   5   6      153.14      146.12     12.10 o 
  -8   5   6      134.70      135.21     13.93 o 
  -7   5   6      168.14      166.19     13.04 o 
  -6   5   6        0.31        1.94      2.26 o 
  -5   5   6       17.86       20.06      7.95 o 
  -4   5   6       28.72       36.52     13.70 o 
  -3   5   6       11.69        9.09      3.92 o 
  -2   5   6        0.75        0.59      1.80 o 
  -1   5   6        6.76        5.92      3.70 o 
   0   5   6        0.60        1.88      1.15 o 
   1   5   6       62.38       65.44      5.57 o 
   2   5   6      427.37      430.56     20.90 o 
   3   5   6       32.44       23.31      7.12 o 
   4   5   6      293.00      271.64     19.12 o 
   5   5   6       91.75       85.91      9.71 o 
   6   5   6        1.22        1.19      1.64 o 
 -19   1   7       42.24       35.37      5.54 o 
 -18   1   7        3.20        2.05      2.09 o 
 -17   1   7      193.35      205.96     11.44 o 
 -16   1   7       40.91       35.37      7.76 o 
 -15   1   7        9.61        9.46      3.48 o 
 -14   1   7      598.21      606.71     26.20 o 
 -13   1   7      660.66      683.68     30.92 o 
 -12   1   7       84.60       94.53      6.30 o 
 -11   1   7        8.69        9.14      3.03 o 
 -10   1   7       81.01       72.47      4.18 o 
  -9   1   7      103.85      114.77      5.30 o 
  -8   1   7       85.45       81.05      4.16 o 
  -7   1   7      256.64      257.32     11.07 o 
  -6   1   7       98.54      100.90      6.65 o 
  -5   1   7      192.84      200.55     10.97 o 
  -4   1   7      118.33      113.22      5.73 o 
  -3   1   7       22.03       19.14      1.87 o 
  -2   1   7       13.52       14.05      2.12 o 
  -1   1   7       63.83       56.87      2.89 o 
   0   1   7       44.52       43.12      2.43 o 
   1   1   7       53.06       53.35      3.33 o 
   2   1   7      895.24      982.08     23.29 o 
   3   1   7        1.12        1.82      1.07 o 
   4   1   7       20.44       16.19      1.97 o 
   5   1   7      450.01      472.96     18.15 o 
   6   1   7       63.10       63.87      4.43 o 
   7   1   7       60.62       63.53      4.80 o 
   8   1   7      207.25      208.88      6.79 o 
   9   1   7      130.16      132.06      5.50 o 
  10   1   7       64.10       69.89      5.56 o 
  11   1   7        7.78        5.29      3.42 o 
  12   1   7       20.22       17.57      4.52 o 
 -18   2   7       81.28       74.57      7.62 o 
 -17   2   7       53.27       47.55      6.35 o 
 -16   2   7        7.76        3.93      1.68 o 
 -15   2   7      286.09      270.28     12.91 o 
 -14   2   7      201.45      167.80      9.02 o 
 -13   2   7      136.22      124.18      4.71 o 
 -12   2   7       42.47       50.92      5.31 o 
 -11   2   7       15.08       15.53      5.33 o 
 -10   2   7       73.43       73.84      5.26 o 
  -9   2   7       48.61       45.81      4.46 o 
  -8   2   7       29.15       22.81      3.16 o 
  -7   2   7       88.73       91.51      5.84 o 
  -6   2   7        7.95        9.56      3.03 o 
  -5   2   7       79.41       73.52      3.69 o 
  -4   2   7      143.21      142.45      5.25 o 
  -3   2   7      153.42      157.00      6.17 o 
  -2   2   7       70.03       75.96      3.83 o 
  -1   2   7        2.34        2.68      1.19 o 
   0   2   7       26.89       24.22      2.04 o 
   1   2   7      118.79      127.54      4.34 o 
   2   2   7        0.10        1.13      0.82 o 
   3   2   7      169.84      170.67      7.37 o 
   4   2   7      314.79      348.95     13.94 o 
   5   2   7      125.80      132.84      6.40 o 
   6   2   7        0.11        0.52      1.21 o 
   7   2   7        0.15        1.80      1.04 o 
   8   2   7      164.88      160.45      8.68 o 
   9   2   7       14.19       15.17      4.21 o 
  10   2   7        0.32        1.74      1.32 o 
  11   2   7        0.16        1.42      0.78 o 
 -16   3   7       31.57       24.41     10.67 o 
 -15   3   7      255.26      289.58     16.59 o 
 -14   3   7      119.86      111.00      8.13 o 
 -13   3   7      148.59      145.08      8.51 o 
 -12   3   7      110.36      104.99      6.79 o 
 -11   3   7       99.49       98.99      4.86 o 
 -10   3   7       76.38       78.21      4.02 o 
  -9   3   7       18.27       14.93      5.70 o 
  -8   3   7       31.06       28.44      7.73 o 
  -7   3   7       37.62       35.65      4.92 o 
  -6   3   7       15.68       18.97      5.66 o 
  -5   3   7        0.08        0.53      1.84 o 
  -4   3   7       19.36       15.36      5.27 o 
  -3   3   7      190.89      179.68     11.45 o 
  -2   3   7       56.73       51.07      3.51 o 
  -1   3   7       86.32       80.82      5.15 o 
   0   3   7        4.52        3.42      1.65 o 
   1   3   7       16.72       13.34      3.90 o 
   2   3   7       30.91       20.91      6.43 o 
   3   3   7        5.66        4.20      1.78 o 
   4   3   7        0.51        0.63      1.00 o 
   5   3   7       10.17       11.72      3.34 o 
   6   3   7       14.53       11.72      3.55 o 
   7   3   7       55.53       58.62      4.17 o 
   8   3   7       83.68       83.98      6.72 o 
   9   3   7        2.36        2.33      1.14 o 
 -13   4   7       26.82       20.04     12.19 o 
 -12   4   7      257.64      264.80     23.65 o 
 -11   4   7      143.10      157.31     17.54 o 
 -10   4   7      317.94      345.32     23.88 o 
  -9   4   7      111.91       92.32     11.11 o 
  -8   4   7        9.46        8.41      5.01 o 
  -7   4   7       16.64       15.21      6.44 o 
  -6   4   7        2.13        5.36      2.90 o 
  -5   4   7       50.83       49.09     12.92 o 
  -4   4   7      130.12      127.55      7.50 o 
  -3   4   7       14.16       25.39     13.45 o 
  -2   4   7       94.63       95.44      7.39 o 
  -1   4   7      347.63      398.96     24.84 o 
   0   4   7       64.68       62.37      8.45 o 
   1   4   7       58.77       62.87      5.57 o 
   2   4   7      386.35      349.74     20.32 o 
   3   4   7       43.58       47.64      6.05 o 
   4   4   7        1.26        2.68      2.04 o 
   5   4   7       41.97       53.69      5.60 o 
   6   4   7       50.37       47.11      5.14 o 
  -4   5   7        8.64        3.06      2.53 o 
  -3   5   7        2.50        3.00      1.66 o 
 -16   0   8        1.84        2.44      3.14 o 
 -15   0   8        0.01        2.04      2.91 o 
 -14   0   8       16.00        8.41      6.68 o 
 -13   0   8       26.69       17.25     17.07 o 
 -12   0   8      170.60      189.14     16.69 o 
 -11   0   8       52.81       49.72      5.10 o 
 -10   0   8        9.81        7.26      7.87 o 
  -9   0   8       22.19       18.04     12.83 o 
  -8   0   8      479.66      453.40     37.11 o 
  -7   0   8       98.05       93.85     11.43 o 
  -6   0   8       22.50       23.73     12.56 o 
  -5   0   8       72.06       84.09      8.08 o 
  -4   0   8       29.85       23.68     12.59 o 
  -3   0   8      143.26      134.84     13.35 o 
  -2   0   8       37.43       38.29      5.94 o 
  -1   0   8      139.83      158.34     11.53 o 
   0   0   8      398.85      420.90     23.30 o 
   1   0   8      179.28      182.03     11.36 o 
   2   0   8      153.11      146.42      8.73 o 
   3   0   8     1373.75     1445.98     56.24 o 
   4   0   8        0.29        0.69      4.31 o 
   5   0   8        6.57        9.06      4.50 o 
   6   0   8        4.62        3.87      3.52 o 
   7   0   8        6.42       10.15      5.11 o 
   8   0   8        1.30        1.89      4.75 o 
   9   0   8       33.09       27.57     20.01 o 
 -16   1   8      107.50       88.18     10.44 o 
 -15   1   8      100.48       84.81      8.51 o 
 -14   1   8       39.53       29.18     11.92 o 
 -13   1   8       51.52       40.03      7.73 o 
 -12   1   8      115.11      114.92      8.85 o 
 -11   1   8       52.53       48.88      5.67 o 
 -10   1   8        7.26        7.38      3.23 o 
  -9   1   8       19.47       14.76      7.05 o 
  -8   1   8       17.55       14.22      6.61 o 
  -7   1   8        0.53        0.73      1.10 o 
  -6   1   8       33.35       29.58      5.20 o 
  -5   1   8      127.51      114.88      7.73 o 
  -4   1   8      113.96      117.62      8.64 o 
  -3   1   8        1.38        1.93      1.46 o 
  -2   1   8        1.10        2.00      1.55 o 
  -1   1   8       72.36       70.97      5.35 o 
   0   1   8        1.17        2.48      1.15 o 
   1   1   8        4.48        2.08      1.76 o 
   2   1   8      163.29      175.48      6.77 o 
   3   1   8      167.08      179.90      5.92 o 
   4   1   8        4.59        2.53      2.17 o 
   5   1   8       35.99       33.56     15.54 o 
   6   1   8      163.33      158.19     14.20 o 
   7   1   8        5.11        7.68      5.24 o 
   8   1   8       43.35       41.06      7.81 o 
 -15   2   8      288.90      281.32      9.76 o 
 -14   2   8       30.48       21.06     10.57 o 
 -13   2   8       45.76       43.21      4.93 o 
 -12   2   8       43.62       40.33      6.27 o 
 -11   2   8      113.13       99.82      7.15 o 
 -10   2   8      164.54      171.51     10.63 o 
  -9   2   8        0.24        2.20      2.06 o 
  -8   2   8       33.87       25.70      9.29 o 
  -7   2   8       70.41       69.07      5.91 o 
  -6   2   8       23.11       19.93      7.31 o 
  -5   2   8      128.44      124.95      6.00 o 
  -4   2   8       35.74       37.56      3.62 o 
  -3   2   8       25.28       20.58      7.30 o 
  -2   2   8       12.50       11.53      3.72 o 
  -1   2   8       72.52       65.71      4.65 o 
   0   2   8      236.53      269.52      7.26 o 
   1   2   8       74.29       73.34      5.24 o 
   2   2   8       17.87       15.75      8.36 o 
   3   2   8      306.15      295.71     14.36 o 
   4   2   8      226.93      243.73     14.53 o 
   5   2   8       24.54       24.21     11.48 o 
   6   2   8      169.47      163.79     18.49 o 
   7   2   8       66.62       59.17      7.19 o 
 -12   3   8       44.22       50.34      5.55 o 
 -11   3   8        4.97        5.09      3.64 o 
 -10   3   8       33.47       22.84      8.48 o 
  -9   3   8       79.43       77.03      7.40 o 
  -8   3   8        0.60        2.03      1.52 o 
  -7   3   8        5.44        3.59      3.42 o 
  -6   3   8       33.41       34.70      7.41 o 
  -5   3   8       81.38       67.27      8.09 o 
  -4   3   8        2.02       -0.13      3.77 o 
  -3   3   8       98.74      105.87     11.17 o 
  -2   3   8       41.79       29.89     14.10 o 
  -1   3   8       34.46       32.70     11.63 o 
   0   3   8       52.82       49.03      6.43 o 
   1   3   8       67.74       75.46      9.82 o 
   2   3   8      166.68      173.08     17.30 o 
   3   3   8       73.51       76.01      8.36 o 
   4   3   8        1.28        1.90      2.99 o 
 -10   1   9        0.69        1.16      1.46 o 
  -9   1   9        1.12        0.70      1.50 o 
  -8   1   9       13.69       12.98      6.65 o 
  -7   1   9        2.39        4.42      2.19 o 
  -6   1   9       13.55       14.67      6.80 o 
  -5   1   9       76.75       91.68      8.67 o 
  -4   1   9        2.97        2.90      2.62 o 
  -3   1   9       23.89       13.26      6.86 o 
  -2   1   9      474.76      562.70     23.84 o 
  -1   1   9        0.17        0.88      1.28 o 
   0   1   9       76.01       75.62      9.73 o 
   1   1   9      402.87      430.16     37.76 o 
  -6   2   9       41.43       34.34      4.74 o 
  -5   2   9        4.64        2.66      2.57 o 
  -4   2   9       16.73       13.72      6.79 o 
  -3   2   9       36.55       36.31      4.74 o 
                                                 
